# Supplementary material for: Effects of Nonnutritive Sweeteners on Body Composition Changes during Pubertal Growth
Source: Nutrients. 2023 May 15;15(10):2319. doi: 10.3390/nu15102319 (PMC10224528; doi:10.3390/nu15102319)
Supplement: Supplementary file 1 [file nutrients-15-02319-s001.zip]

Archive with 1 entries (1 files):
- nutrients-2261830-supplementary.pdf
